# Supplementary material for: High Compliance to Mediterranean Diet Associates with Lower Platelet Activation and Liver Collagen Deposition in Patients with Nonalcoholic Fatty Liver Disease
Source: Nutrients. 2022 Mar 12;14(6):1209. doi: 10.3390/nu14061209 (PMC8952322; doi:10.3390/nu14061209)
Supplement: Supplementary file 1 [file nutrients-14-01209-s001.zip]

Archive with 1 entries (1 files):
- nutrients-1609007-supplementary.pdf
